# Supplementary material for: Multi-Level Targeting of the Phosphatidylinositol-3-Kinase Pathway in Non-Small Cell Lung Cancer Cells
Source: PLoS One. 2012 Feb 15;7(2):e31331. doi: 10.1371/journal.pone.0031331 (PMC3280285; doi:10.1371/journal.pone.0031331)
Supplement: Table S1 — Characteristics of cell lines. References for mutational status of cell lines: http://www.sanger.ac.uk/perl/genetics/CGP/cosmic/ http://www.atcc.org. (XLS) [file pone.0031331.s002.xls]

## Sheet: Sheet1
Adenocarcinoma
Cell line	PIK3CA (Copy number)	K-RAS (Copy number)	EGFR (Copy number)
H1650	Wild-type (1.42)	Wild-type (1.7)	p.E746_A750del c.2235_2249del15 (4)
HCC2935	Wild-type (2.1)	Wild-type (2.2)	E746_ T751del, S752I (4.4)
HCC827	Wild-type (1.6)	Wild-type (1.98)	E746_A750del (34)
Squamous carcinoma
Cell line	PIK3CA (Copy number)	K-RAS (Copy number)	EGFR (Copy number)
SK-MES-1	Wild-type	Wild-type	Wild-type
H2170	Wild-type (2.1)	Wild-type (2.6)	Wild-type (4.4)
SW900	Wild-type	p.G12V c.35G>T	Wild-type
References:
http://www.sanger.ac.uk/perl/genetics/CGP/cosmic/
http://www.atcc.org
Gandhi J et al. PLoS One. 2009;4:e4576.
