# Supplementary material for: Multi-Level Targeting of the Phosphatidylinositol-3-Kinase Pathway in Non-Small Cell Lung Cancer Cells
Source: PLoS One. 2012 Feb 15;7(2):e31331. doi: 10.1371/journal.pone.0031331 (PMC3280285; doi:10.1371/journal.pone.0031331)
Supplement: Table S2 — AQUA Score Distribution. (XLS) [file pone.0031331.s003.xls]

## Sheet: Sheet1
	AQUA Score Distribution
	Moffitt Cancer Center Cohort (MTMA)				Yale University Cohort (YTMA)
	PI3K p85		PI3K p110α		PI3K p85		PI3K p110α
100% (Maximum)	127.04		138.56		120.73		86.91
0.995	127.04		138.56		120.73		86.91
0.975	88.51		71.17		82.35		79.8
0.9	71.29		40.5		58.42		60.53
0.75	47.75		28.91		45.95		50.31
0.5	33.47		20.26		32.7		35.17
0.25	22.78		13.46		19.92		24.69
0.1	16.58		10.18		12.41		16.21
0.025	8.86		7.41		5.72		10.95
0.005	7.12		5.43		4.18		9.17
0% (Minimum)	7.12		5.43		4.18		9.17
Mean	37.68		24.35		35.31		38.12
Upper 95% Mean	40.8		26.84		38.53		40.74
Lower 95% Mean	34.56		21.86		32.09		35.5
N	166		190		163		168
