# Supplementary material for: Multi-Level Targeting of the Phosphatidylinositol-3-Kinase Pathway in Non-Small Cell Lung Cancer Cells
Source: PLoS One. 2012 Feb 15;7(2):e31331. doi: 10.1371/journal.pone.0031331 (PMC3280285; doi:10.1371/journal.pone.0031331)
Supplement: Table S3 — Combination Indices (CI) for NVP-BKM120 and rapamycin or LY294002 and rapamycin in six lung cancer cell lines. (Synergistic combinations are highlighted in blue.) (XLS) [file pone.0031331.s004.xls]

## Sheet: Sheet1
BKM (nM)	Rapa (nM)	HCC2935 (CI)	H1650 (CI)	HCC827 (CI)	SW900 (CI)	H2170 (CI)	SK-MES (CI)
1000	100	0.797	0.702	0.461	0.834	0.627	0.44
1000	10	0.9	0.787	0.663	0.798	0.71	0.454
1000	1	0.85	1.372	0.662	0.97	0.78	0.485
500	100	0.494	1.387	0.659	0.602	0.827	0.432
500	10	0.564	1.106	0.789	0.67	0.476	0.441
500	1	0.698	1.268	1.945	0.705	0.569	0.604
LY (nM)	Rapa (nM)	HCC2935 (CI)	H1650 (CI)	HCC827 (CI)	SW900 (CI)	H2170 (CI)	SK-MES (CI)
5000	100	0.249	0.034	0.649	0.379	0.235	0.38
5000	10	0.241	0.054	0.633	0.308	0.172	0.306
5000	1	0.64	0.037	0.782	0.513	0.188	0.319
2500	100	0.264	0.228	0.536	0.422	0.208	0.571
2500	10	0.206	0.067	0.438	0.279	0.157	0.26
2500	1	0.333	0.081	0.458	0.381	0.125	0.318
