# Supplementary material for: Multi-Level Targeting of the Phosphatidylinositol-3-Kinase Pathway in Non-Small Cell Lung Cancer Cells
Source: PLoS One. 2012 Feb 15;7(2):e31331. doi: 10.1371/journal.pone.0031331 (PMC3280285; doi:10.1371/journal.pone.0031331)
Supplement: Table S4 — Viability data for NVP-BKM120 and rapamycin or LY294002 and rapamycin in H2170 and SW900 lung cancer cell lines. (XLS) [file pone.0031331.s005.xls]

## Sheet: Sheet1
H2170				SW900
NVP-BKM120 (nM)	Rapamycin (nM)	% Viability	± % Error	NVP-BKM120 (nM)	Rapamycin (nM)	% Viability	± % Error
1000	-	35.6	4.3	1000	-	68.1	6.1
-	100	34.4	4.3	-	100	50.7	2.1
1000	100	11.9	0.01	1000	100	29.8	0.9
-	10	35.9	1.2	-	10	51.9	2.5
1000	10	14.6	0.5	1000	10	29.4	2
-	1	49	4.1	-	1	64.1	2.6
1000	1	16.9	3	1000	1	37.1	1
500	-	64.5	4	500	-	75.3	0.3
-	100	34.4	4.3	-	100	50.7	2.1
500	100	25.2	1.9	500	100	36.9	5.2
-	10	35.9	1.2	-	10	51.9	2.5
500	10	21.4	2.6	500	10	46.5	1.2
-	1	49	4.1	-	1	64.1	2.6
500	1	27.8	1.4	500	1	52.2	4.3
LY294002 (nM)	Rapamycin (nM)	% Viability	± % Error	LY294002 (nM)	Rapamycin (nM)	% Viability	± % Error
5000	-	87	2.4	5000	-	76.9	0.8
-	100	29.9	2.3	-	100	39.3	1.6
5000	100	20.8	1.8	5000	100	15.6	0.5
-	10	44.2	3.6	-	10	42	3.8
5000	10	20.9	1.1	5000	10	12.2	2.7
-	1	50.3	9	-	1	65.4	6.2
5000	1	25	1.1	5000	1	24.5	1.8
2500	-	99.9	0.9	2500	-	89.6	0.9
-	100	29.9	2.3	-	100	39.3	1.6
2500	100	22.9	1.1	2500	100	28.1	0.6
-	10	44.2	3.6	-	10	42	3.8
2500	10	29.8	0.9	2500	10	26	0.8
-	1	50.3	9	-	1	65.4	6.2
2500	1	33.4	1.7	2500	1	37.9	3.6
