# Supplementary material for: Multi-Level Targeting of the Phosphatidylinositol-3-Kinase Pathway in Non-Small Cell Lung Cancer Cells
Source: PLoS One. 2012 Feb 15;7(2):e31331. doi: 10.1371/journal.pone.0031331 (PMC3280285; doi:10.1371/journal.pone.0031331)
Supplement: Table S5 — IC50 of Erlotinib in a panel of six lung cancer cell lines. (XLS) [file pone.0031331.s006.xls]

## Sheet: Sheet1
Histological Subtype	Cell Line	Erlotinib IC50's (nM)
Squamous Cell Carcinoma	SK-MES	44200
	H2170	620
	SW900	15700
Adenocarcinoma	H1650	5500
	HCC2935	38
	HCC827	7
