# Supplementary material for: Multi-Level Targeting of the Phosphatidylinositol-3-Kinase Pathway in Non-Small Cell Lung Cancer Cells
Source: PLoS One. 2012 Feb 15;7(2):e31331. doi: 10.1371/journal.pone.0031331 (PMC3280285; doi:10.1371/journal.pone.0031331)
Supplement: Table S6 — Combination Indices (CI) for NVP-BEZ235 and Erlotinib in six lung cancer cell lines. (Synergistic combinations are highlighted in blue.) (XLS) [file pone.0031331.s007.xls]

## Sheet: Sheet1
Cell Line	NVP-BEZ235 (nM)	Erlotinib (nM)	(CI)
HCC2935	10	40	0.456
	10	25	0.993
	10	15	1.139
	5	40	0.7
	5	25	0.699
	5	15	1.169
H1650	40	6000	0.243
	40	1500	0.553
	40	500	0.584
	10	6000	0.848
	10	1500	2.168
	10	500	1.265
HCC827	120	8	0.297
	120	4	0.649
	120	2	0.869
	60	8	0.125
	60	4	0.195
	60	2	0.325
SW900	40	16000	0.377
	40	6000	0.429
	40	1500	0.782
	20	16000	0.597
	20	6000	0.571
	20	1500	6.385
H2170	20	600	0.313
	20	300	0.654
	20	150	0.69
	10	600	0.549
	10	300	0.945
	10	150	1.107
SK-MES	40	45000	0.632
	40	7500	0.539
	40	2500	0.657
	10	45000	1.455
	10	7500	0.47
	10	2500	0.883
