# Supplementary material for: Multi-Level Targeting of the Phosphatidylinositol-3-Kinase Pathway in Non-Small Cell Lung Cancer Cells
Source: PLoS One. 2012 Feb 15;7(2):e31331. doi: 10.1371/journal.pone.0031331 (PMC3280285; doi:10.1371/journal.pone.0031331)
Supplement: Table S7 — Viability data for NVP-BEZ235 and Erlotinib in H2170 and HCC2935 cancer cell lines. (XLS) [file pone.0031331.s008.xls]

## Sheet: Sheet1
H2170				HCC2935
NVP-BEZ235 (nM)	Erlotinib (nM)	% Viability	± % Error	NVP-BEZ235 (nM)	Erlotinib (nM)	% Viability	± % Error
20	-	44.1	1.42	10	-	49.5	6.6
-	600	48	4.7	-	40	45.2	4.3
20	600	4.2	0.5	10	40	4.7	8
-	300	68.9	5.9	-	25	64.9	8.5
20	300	19	4	10	25	24.7	1.3
10	-	73.9	1.6	5	-	72	9.8
-	600	48	4.7	-	40	45.2	4.3
10	600	22.1	0.7	5	40	15.8	4.6
-	300	68.9	5.9	-	25	64.9	8.5
10	300	42	1.3	5	25	24.9	1.3
